# Supplementary material for: Host immune players and their response to Hepatitis C therapies
Source: PLOS Glob Public Health. 2024 Jun 12;4(6):e0003110. doi: 10.1371/journal.pgph.0003110 (PMC11168669; doi:10.1371/journal.pgph.0003110)
Supplement: S1 Data — (XLSX) [file pgph.0003110.s001.xlsx]

## Sheet: RT_results_FAM
FAM SHEET
	control					TN					EVR SIT					ETR SIT					SVR SIT RES					SVR SIT N-RES					RVR PEG					ETR PEG					SVR PEG RES					SVR PEG N-RES
			GAP-FAM	100*2(exp-∆CT)
SN.	GAP	FAM	dct	copy number	SN.	GAP	FAM	dct	copy number	SN.	GAP	FAM	dct	copy number	SN.	GAP	FAM	dct	copy number	SN.	GAP	FAM	dct	copy number	SN.	GAP	FAM	dct	copy number	SN.	GAP	FAM	dct	copy number	SN.	GAP	FAM	dct	copy number	SN.	GAP	FAM	dct	copy number	SN.	GAP	FAM	dct	copy number
70	24.65	24.75	-0.1	107.177	276	23.62	24.38	-0.76	169.349	40	24.42	28.66	-4.24	1889.59	44	21.48	25.56	-4.08	1691.23	103	24.19	41.9	-17.71	2.14408e+07	52	22.6	26.42	-3.82	1412.32	24	23.97	26.22	-2.25	475.683	78	21.5	24.11	-2.61	610.504	76	21.85	24.81	-2.96	778.124	17	22.69	27.2	-4.51	2278.48
71	24.65	25.97	-1.32	249.666	273	22.55	24.17	-1.62	307.375	41	22.27	27.11	-4.84	2864.08	45	21.38	25.18	-3.8	1392.88	266_1	27.15	29.54	-2.39	524.157	209	24.11	24.7	-0.59	150.525	61	23.19	26.37	-3.18	906.307	79	22.75	25.58	-2.83	711.074	82	23.18	24.87	-1.69	322.657	52	21.28	24.55	-3.27	964.646
72	23.71	25.86	-2.15	443.828	265	23.2	25.38	-2.18	453.154	49	21.58	24.79	-3.21	925.351	48	21.95	24.46	-2.51	569.62	237	25.12	35.84	-10.72	168671	298	29.47	31.17	-1.7	324.901	67	21.83	25.09	-3.26	957.983	84	23.11	26.23	-3.12	869.388	92	26.76	35.68	-8.92	48438.2	62	23.01	24.14	-1.13	218.859
73	22.1	24.45	-2.35	509.824	102	22.94	24.97	-2.03	408.405	57	21.72	25.12	-3.4	1055.61	50	21.79	23.25	-1.46	275.108	125	24.08	27.12	-3.04	822.491	60	23.2	25.49	-2.29	489.056	77	21.45	25.12	-3.67	1272.86	100	24.38	26.82	-2.44	542.642	96	23.3	25.84	-2.54	581.589	408	27.73	27.32	0.41	75.2623
75	22.13	24.08	-1.95	386.375	107	25.47	27.08	-1.61	305.252	113	23.4	24.16	-0.76	169.349	54	20.62	24.28	-3.66	1264.07	193	24.34	25.87	-1.53	288.786	391	23.72	25.89	-2.17	450.023	111	23.36	25.6	-2.24	472.397	66	22.03	24.17	-2.14	440.762	108	24.23	25.59	-1.36	256.685	167	24.18	26.2	-2.02	405.584
291	27.65	28.47	-0.82	176.541	110	25.95	26.15	-0.2	114.87	115	24.21	24.71	-0.5	141.421	58	21.08	24.03	-2.95	772.749	194	23.32	25.38	-2.06	416.986	122	29.82	25.36	4.46	4.54366	121	22.58	25.2	-2.62	614.75	240	27.82	28.42	-0.6	151.572	112	23.64	25.03	-1.39	262.079	213	30.04	29.37	0.67	62.8507
292	27.98	28.93	-0.95	193.187	114	23.52	24.31	-0.79	172.907	120	22.46	25.2	-2.74	668.07	210	29.37	29.68	-0.31	123.971	207	29.97	30.91	-0.94	191.853	130	23.18	26.38	-3.2	918.959	165	22.72	24.95	-2.23	469.134	242	31.34	24.82	6.52	1.08964	123	22.66	24.49	-1.83	355.537	308	26.99	28.09	-1.1	214.355
293	23.72	23.51	0.21	86.4537	127	22.7	25.33	-2.63	619.026	134	22.84	24.8	-1.96	389.062	215	26.69	26.06	0.63	64.6176	214	26.4	27.35	-0.95	193.187	172	25.3	26.02	-0.72	164.718	249	25.63	25.23	0.4	75.7858	246	25.07	24.16	0.91	53.2185	343	28.83	42.25	-13.42	1.09603e+06	309	22.8	Undetermined	#VALUE!	#VALUE!
294	23.34	25.53	-2.19	456.305	131	24.37	25.18	-0.81	175.321	135	24.15	26.05	-1.9	373.213	118	23.35	25.7	-2.35	509.824	223	25.62	25.4	0.22	85.8565	179	25.55	26.24	-0.69	161.328	299	23.45	24.93	-1.48	278.949	256	23.47	25.16	-1.69	322.657	158	23	32.04	-9.04	52639.4	310	22.65	26.33	-3.68	1281.71
345	29	29.73	-0.73	165.864	156	23.85	27.31	-3.46	1100.43	138	25.46	28.43	-2.97	783.536	119	24.03	26.1	-2.07	419.887	224	26.16	26.87	-0.71	163.58	183	27.33	27.36	-0.03	102.101	319	25	26.46	-1.46	275.108	272	23.73	25.82	-2.09	425.748	162	23.77	24.74	-0.97	195.884	312	28.88	25.82	3.06	11.9908
346	27.21	27.95	-0.74	167.018	157	23.5	27.31	-3.81	1402.57	140	24.64	26.78	-2.14	440.762	133	24.29	25.65	-1.36	256.685	236	24.88	26.37	-1.49	280.889	185	26.22	26.73	-0.51	142.405	350	25.71	26.94	-1.23	234.567	277	23.07	24.94	-1.87	365.533	169	23.68	24.8	-1.12	217.347	322	23.96	25.84	-1.88	368.075
347	26.25	28.19	-1.94	383.706	205	25.75	26.19	-0.44	135.66	141	23.2	24.89	-1.69	322.657	137	22.93	26.02	-3.09	851.496	239	24.66	27.98	-3.32	998.664	197	27.04	29	-1.96	389.062	372	24.09	26.51	-2.42	535.171	280	23.12	25.64	-2.52	573.582	170	24.18	26.43	-2.25	475.683	331	28.73	29.18	-0.45	136.604
348	29.92	31.25	-1.33	251.403	206	24.54	25.12	-0.58	149.485	142	23.41	23.64	-0.23	117.283	139	22.58	25.09	-2.51	569.62	261	24.33	28.47	-4.14	1763.05	221	25.31	26.19	-0.88	184.038	460	23.43	26.6	-3.17	900.047	300	26.5	27.43	-0.93	190.528	243	Undetermined	26.19	#VALUE!	#VALUE!	335	28.65	29.16	-0.51	142.405
46	21.63	23.48	-1.85	360.5	208	25.83	26.1	-0.27	120.581	143	22.38	23.2	-0.82	176.541	144	21.96	23.91	-1.95	386.375	262	24.18	28.15	-3.97	1567.07	260	Undetermined	26.06	#VALUE!	#VALUE!	462	23.29	36.9	-13.61	1.25031e+06	302	25.06	27.7	-2.64	623.332	245	25.57	25.91	-0.34	126.576	382	27.08	28.92	-1.84	358.01
47	22.6	23.99	-1.39	262.079	211	22.46	24.66	-2.2	459.479	146	22.82	23.74	-0.92	189.212	145	22.68	23.34	-0.66	158.008	274	23.32	26.9	-3.58	1195.88	324	29.44	29.24	0.2	87.0551	464	22.15	24.37	-2.22	465.893	313	23.87	24.99	-1.12	217.347	257	23.88	25.29	-1.41	265.737	403	26.29	25.89	0.4	75.7858
65	21.61	23.53	-1.92	378.423	212	23.94	25.09	-1.15	221.914	147	23.05	24.56	-1.51	284.81	250	24.2	23.94	0.26	83.5088	329	25.72	28.73	-3.01	805.564	364	23.44	25.75	-2.31	495.883	468	21.72	23.67	-1.95	386.375	317	23.95	26.74	-2.79	691.63	258	23.8	24.7	-0.9	186.607	438	31.02	28.68	2.34	19.751
433	31.01	28.47	2.54	17.1943	278	23.62	25.7	-2.08	422.807	148	22.71	22.02	0.69	61.9854	253	24.42	23.96	0.46	72.6986	333	32.17	33.72	-1.55	292.817	366	23.9	25.18	-1.28	242.839	472	22.07	24.33	-2.26	478.991	334	26.6	26.68	-0.08	105.702	269	22.81	26.01	-3.2	918.959
434	31.09	27.68	3.41	9.40779	233	21.38	23.32	-1.94	383.706	149	23.31	24.14	-0.83	177.769	188	24.36	24.26	0.1	93.3033	344	32.87	35.34	-2.47	554.044	389	24.22	26.65	-2.43	538.893	476	20.96	23.87	-2.91	751.618	338	28.44	27.47	0.97	51.0506	281	23.94	26.08	-2.14	440.762
435	33.01	30.59	2.42	18.6856	234	22.65	25.76	-3.11	863.383	150	23.58	24.5	-0.92	189.212	189	27.71	28.14	-0.43	134.723	353	27.2	39.75	-12.55	599690	390	23.35	25.64	-2.29	489.056						340	23.86	24.94	-1.08	211.404	282	24.67	25.09	-0.42	133.793
478	22.57	24.6	-2.03	408.405	99	31.22	31.16	0.06	95.9264	151	23.97	30.58	-6.61	9768.06	204	26.8	25.23	1.57	33.6808	358	25.95	27.49	-1.54	290.795											426	22.59	26.1	-3.51	1139.24	283	23.14	25.18	-2.04	411.246
479	22.93	24.54	-1.61	305.252	402	23.65	25.82	-2.17	450.023
480	21.93	24.43	-2.5	565.685	404	23.65	24.68	-1.03	204.202												125 ADD					55 MISS
482	21.39	24.51	-3.12	869.388	405	24.65	23.39	1.26	41.7544
483	23.08	25.67	-2.59	602.099	409	25.42	27.12	-1.7	324.901
484	21.4	23.77	-2.37	516.941	411	25.83	27.41	-1.58	298.97
485	21.85	25.3	-3.45	1092.83	413	25.37	28.63	-3.26	957.983
486	23.73	25.27	-1.54	290.795	417	25.66	27.48	-1.82	353.081
161	21.33	24.19	-2.86	726.015	235	23.2	25.87	-2.67	636.429
[truncated: 15 more columns]

## Sheet: RT_results_IL7
IL7 SHEET
	control					TN					EVR SIT					ETR SIT					SVR SIT RES					SVR SIT N-RES					RVR PEG					ETR PEG					SVR PEG RES					SVR PEG N-RES
SN.	GAP	IL7			SN.	GAP	IL7			SN.	GAP	IL7			SN.	GAP	IL7			SN.	GAP	IL7			SN.	GAP	IL7			SN.	GAP	IL7			SN.	GAP	IL7			SN.	GAP	IL7			SN.	GAP	IL7
70	24.65	30.15	-5.5	4525.48	276	23.62	29.96	-6.34	8100.84	40	24.42	31.82	-7.4	16889.7	44	21.48	31.26	-9.78	87917.1	103	24.19	29.92	-5.73	5307.65	52	22.6	31.29	-8.69	41300.1	24	23.97	30.42	-6.45	8742.66	78	21.5	29.78	-8.28	31083.4	76	21.85	31.27	-9.42	68501.9	17	22.69	30.45	-7.76	21676.7
71	24.65	28.72	-4.07	1679.55	273	22.55	30.51	-7.96	24900	41	22.27	32.27	-10	102400	45	21.38	30.37	-8.99	50846.3	266_1	27.15	30.71	-3.56	1179.42	209	24.11	33.1	-8.99	50846.3	61	23.19	30.1	-6.91	12025.9	79	22.75	30.43	-7.68	20507.4	82	23.18	31.61	-8.43	34489.2	52	21.28	30.99	-9.71	83753.2
72	23.71	31.1	-7.39	16773	265	23.2	31.92	-8.72	42167.9	49	21.58	31.01	-9.43	68978.4	48	21.95	31.92	-9.97	100293	237	25.12	31.63	-6.51	9113.92	298	29.47	31.95	-2.48	557.897	67	21.83	32.23	-10.4	135118	84	23.11	31.77	-8.66	40450.1	92	26.76	31.09	-4.33	2011.22	62	23.01	30.59	-7.58	19134.1
73	22.1	30.02	-7.92	24219.1	102	22.94	30.24	-7.3	15758.6	57	21.72	29.63	-7.91	24051.8	50	21.79	30.51	-8.72	42167.9	193	24.34	27.63	-3.29	978.112	55	23.35	29.37	-6.02	6489.34	77	21.45	31.61	-10.16	114410	100	24.38	30.88	-6.5	9050.97	96	23.3	31.65	-8.35	32628.8	408	27.73	31.02	-3.29	978.112
75	22.13	31.02	-8.89	47441.3	107	25.47	32.36	-6.89	11860.3	113	23.4	29.16	-5.76	5419.17	54	20.62	29.78	-9.16	57205.1	194	23.32	30.41	-7.09	13623.9	60	23.2	30.29	-7.09	13623.9	111	23.36	30.54	-7.18	14500.9	66	22.03	29.26	-7.23	15012.3	108	24.23	31.61	-7.38	16657.2	167	24.18	31.98	-7.8	22286.1
291	27.65	32.13	-4.48	2231.59	110	25.95	32.47	-6.52	9177.31	115	24.21	29.85	-5.64	4986.65	58	21.08	30.72	-9.64	79786.5	207	29.97	31.99	-2.02	405.584	391	23.72	29.14	-5.42	4281.37	121	22.58	29.18	-6.6	9700.59	240	27.82	31.33	-3.51	1139.24	112	23.64	30.81	-7.17	14400.7	213	30.04	33.16	-3.12	869.388
292	27.98	32.03	-4.05	1656.42	114	23.52	30.25	-6.73	10615.3	120	22.46	30.17	-7.71	20938.3	210	29.37	33.85	-4.48	2231.59	214	26.4	29.8	-3.4	1055.61	122	29.82	30.64	-0.82	176.541	165	22.72	30.68	-7.96	24900	242	31.34	28.31	3.03	12.2428	123	22.66	30.21	-7.55	18740.3	308	26.99	30.79	-3.8	1392.88
293	23.72	31.7	-7.98	25247.6	127	22.7	29.61	-6.91	12025.9	134	22.84	31.83	-8.99	50846.3	215	26.69	31.48	-4.79	2766.52	223	25.62	31.15	-5.53	4620.57	130	23.18	29.22	-6.04	6579.93	249	25.63	31.53	-5.9	5971.41	246	25.07	31.27	-6.2	7351.67	343	28.83	32.21	-3.38	1041.07	309	22.8	31.28	-8.48	35705.4
294	23.34	30.17	-6.83	11377.2	131	24.37	31.23	-6.86	11616.2	135	24.15	30.57	-6.42	8562.74	118	23.35	30.06	-6.71	10469.1	224	26.16	32.62	-6.46	8803.47	172	25.3	32.65	-7.35	16314.4	299	23.45	28.83	-5.38	4164.29	256	23.47	28.56	-5.09	3405.98	158	23	31.24	-8.24	30233.4	310	22.65	30.65	-8	25600
345	29	31.63	-2.63	619.026	156	23.85	32.02	-8.17	28801.5	138	25.46	32.39	-6.93	12193.8	119	24.03	31.02	-6.99	12711.6	236	24.88	31.92	-7.04	13159.9	179	25.55	31.53	-5.98	6311.89	319	25	32.8	-7.8	22286.1	272	23.73	29.28	-5.55	4685.07	162	23.77	32.26	-8.49	35953.8	312	28.88	29.69	-0.81	175.321
346	27.21	29.89	-2.68	640.856	157	23.5	32.91	-9.41	68028.7	140	24.64	32	-7.36	16427.9	133	24.29	31.26	-6.97	12536.6	239	24.66	30.23	-5.57	4750.48	183	27.33	31.66	-4.33	2011.22	350	25.71	30.1	-4.39	2096.63	277	23.07	30.85	-7.78	21979.3	169	23.68	30.57	-6.89	11860.3	322	23.96	31.13	-7.17	14400.7
347	26.25	30.43	-4.18	1812.61	205	25.75	32.49	-6.74	10689.1	141	23.2	31.05	-7.85	23072	137	22.93	29.4	-6.47	8864.7	261	24.33	30.05	-5.72	5270.98	185	26.22	31.9	-5.68	5126.85	372	24.09	28.69	-4.6	2425.15	280	23.12	30.08	-6.96	12450	170	24.18	30.67	-6.49	8988.45	331	28.73	29.51	-0.78	171.713
348	29.92	31.48	-1.56	294.854	206	24.54	32.09	-7.55	18740.3	142	23.41	29.96	-6.55	9370.15	139	22.58	30.27	-7.69	20650	262	24.18	30.58	-6.4	8444.85	197	27.04	34.9	-7.86	23232.5	460	23.43	31.57	-8.14	28208.8	300	26.5	32.3	-5.8	5571.52	243	Undetermined	31.25	#VALUE!	#VALUE!	335	28.65	28.83	-0.18	113.288
46	21.63	30.74	-9.11	55256.5	208	25.83	32.19	-6.36	8213.93	143	22.38	29.03	-6.65	10042.7	144	21.96	29.08	-7.12	13910.2	274	23.32	28.74	-5.42	4281.37	221	25.31	32.35	-7.04	13159.9	462	23.29	30.28	-6.99	12711.6	302	25.06	31.13	-6.07	6718.19	245	25.57	29.85	-4.28	1942.71	382	27.08	29.95	-2.87	731.065
47	22.6	31.99	-9.39	67092.1	211	22.46	31.39	-8.93	48775.1	146	22.82	29.45	-6.63	9904.42	145	22.68	29.31	-6.63	9904.42	329	25.72	29.92	-4.2	1837.92	260	Undetermined	29.82	#VALUE!	#VALUE!	464	22.15	29.12	-6.97	12536.6	313	23.87	30.72	-6.85	11536	257	23.88	31.18	-7.3	15758.6	403	26.29	30.51	-4.22	1863.57
65	21.61	30	-8.39	33546.1	212	23.94	33.03	-9.09	54495.8	147	23.05	30.18	-7.13	14007	250	24.2	30.37	-6.17	7200.37	333	32.17	32.41	-0.24	118.099	324	29.44	28.65	0.79	57.8344	468	21.72	30.28	-8.56	37741.3	317	23.95	29.78	-5.83	5688.59	258	23.8	30.38	-6.58	9567.04	438	31.02	32.54	-1.52	286.791
433	31.01	32.71	-1.7	324.901	278	23.62	30.03	-6.41	8503.59	148	22.71	28.53	-5.82	5649.3	253	24.42	30.13	-5.71	5234.57	344	32.87	34.12	-1.25	237.841	364	23.44	28.28	-4.84	2864.08	472	22.07	30.44	-8.37	33084.2	334	26.6	32.18	-5.58	4783.52	269	22.81	29.35	-6.54	9305.42
434	31.09	32.18	-1.09	212.874	233	21.38	31.92	-10.54	148887	149	23.31	27.93	-4.62	2459	188	24.36	30.55	-6.19	7300.89	353	27.2	33.38	-6.18	7250.46	366	23.9	30.19	-6.29	7824.9	476	20.96	29.87	-8.91	48103.6	338	28.44	30.29	-1.85	360.5	281	23.94	29.38	-5.44	4341.13
435	33.01	33.8	-0.79	172.907	234	22.65	31.25	-8.6	38802.3	150	23.58	28.85	-5.27	3858.59	189	27.71	32.77	-5.06	3335.89	358	25.95	31.76	-5.81	5610.28	389	24.22	30.27	-6.05	6625.7						340	23.86	30.29	-6.43	8622.29	282	24.67	29.62	-4.95	3091
478	22.57	30.14	-7.57	19001.9	99	31.22	34.7	-3.48	1115.79	151	23.97	30.61	-6.64	9973.31	204	26.8	32.33	-5.53	4620.57						390	23.35	29.86	-6.51	9113.92						426	22.59	32.16	-9.57	76007.6	283	23.14	29.33	-6.19	7300.89
479	22.93	30.38	-7.45	17485.3	402	23.65	29.48	-5.83	5688.59
480	21.93	30.3	-8.37	33084.2	404	23.65	29.04	-5.39	4193.26
482	21.39	29.34	-7.95	24728	405	24.65	28.2	-3.55	1171.27
483	23.08	31.13	-8.05	26502.8	409	25.42	31.27	-5.85	5768
484	21.4	29	-7.6	19401.2	411	25.83	33.16	-7.33	16089.8
485	21.85	29.56	-7.71	20938.3	413	25.37	33.04	-7.67	20365.7
486	23.73	30.74	-7.01	12889	417	25.66	31.77	-6.11	6907.06
161	21.33	28.18	-6.85	11536	235	23.2	31.92	-8.72	42167.9
[truncated: 15 more columns]

## Sheet: RT_results_IL11
IL11 SHEET
	control					TN					EVR SIT					ETR SIT					SVR SIT RES					SVR SIT N-RES					RVR PEG					ETR PEG					SVR PEG RES					SVR PEG N-RES
SN.	GAP	IL11			SN.	GAP	IL11			SN.	GAP	IL11			SN.	GAP	IL11			SN.	GAP	IL11			SN.	GAP	IL11			SN.	GAP	IL11			SN.	GAP	IL11			SN.	GAP	IL11			SN.	GAP	IL11
70	24.65	35.52	-10.87	187153	276	23.62	36.26	-12.64	638292	40	24.42	32.79	-8.37	33084.2	44	21.48	31.03	-9.55	74961.2	103	24.19	31.13	-6.94	12278.6	52	22.6	31.76	-9.16	57205.1	24	23.97	32.59	-8.62	39344	78	21.5	Undetermined	#VALUE!	#VALUE!	76	21.85	30.47	-8.62	39344	17	22.69	31.5	-8.81	44882.2
71	24.65	35.12	-10.47	141835	273	22.55	33.05	-10.5	144815	41	22.27	31.72	-9.45	69941.3	45	21.38	28.69	-7.31	15868.3	266_1	27.15	34.29	-7.14	14104.4	209	24.11	34.6	-10.49	143815	61	23.19	34.86	-11.67	325852	79	22.75	31.19	-8.44	34729.1	82	23.18	Undetermined	#VALUE!	#VALUE!	52	21.28	32.03	-10.75	172216
72	23.71	33.88	-10.17	115206	265	23.2	38.39	-15.19	3.73805e+06	49	21.58	33.28	-11.7	332699	48	21.95	32.61	-10.66	161800	237	25.12	35.46	-10.34	129613	298	29.47	33.25	-3.78	1373.7	67	21.83	30.6	-8.77	43654.9	84	23.11	28.51	-5.4	4222.43	92	26.76	32.36	-5.6	4850.29	62	23.01	30.97	-7.96	24900
73	22.1	35.62	-13.52	1.1747e+06	102	22.94	35.23	-12.29	500793	57	21.72	33.18	-11.46	281711	50	21.79	30.03	-8.24	30233.4	194	23.32	31.93	-8.61	39072.2	391	23.72	32.31	-8.59	38534.3	77	21.45	29.82	-8.37	33084.2	100	24.38	31.92	-7.54	18610.8	96	23.3	33.22	-9.92	96876.3	408	27.73	33.1	-5.37	4135.53
75	22.13	32.77	-10.64	159573	107	25.47	36.13	-10.66	161800	113	23.4	34.11	-10.71	167506	54	20.62	28.95	-8.33	32179.5	207	29.97	32.56	-2.59	602.099	122	29.82	32.07	-2.25	475.683	111	23.36	31.26	-7.9	23885.6	66	22.03	29.86	-7.83	22754.4	108	24.23	Undetermined	#VALUE!	#VALUE!	167	24.18	32.08	-7.9	23885.6
291	27.65	35.9	-8.25	30443.7	110	25.95	37.41	-11.46	281711	115	24.21	34.08	-9.87	93576.3	58	21.08	33.17	-12.09	435966	214	26.4	32.13	-5.73	5307.65	130	23.18	31.24	-8.06	26687.1	121	22.58	31.24	-8.66	40450.1	240	27.82	28.51	-0.69	161.328	112	23.64	32.07	-8.43	34489.2	213	30.04	31.19	-1.15	221.914
292	27.98	35.79	-7.81	22441.1	114	23.52	33.62	-10.1	109750	120	22.46	33.97	-11.51	291645	210	29.37	34.07	-4.7	2599.21	223	25.62	34.01	-8.39	33546.1	172	25.3	29.83	-4.53	2310.29	165	22.72	28.83	-6.11	6907.06	242	31.34	29.89	1.45	36.6021	123	22.66	32.2	-9.54	74443.4	308	26.99	31.09	-4.1	1714.84
293	23.72	35.94	-12.22	477075	127	22.7	35.1	-12.4	540470	134	22.84	34.16	-11.32	255658	215	26.69	33.77	-7.08	13529.8	224	26.16	33.04	-6.88	11778.4	179	25.55	33.25	-7.7	20793.7	249	25.63	31.74	-6.11	6907.06	246	25.07	30.59	-5.52	4588.66	343	28.83	31.03	-2.2	459.479	309	22.8	32.08	-9.28	62166.8
294	23.34	33.56	-10.22	119269	131	24.37	34.5	-10.13	112056	135	24.15	35.01	-10.86	185860	118	23.35	33.7	-10.35	130515	236	24.88	33.48	-8.6	38802.3	183	27.33	32.57	-5.24	3779.18	299	23.45	30.8	-7.35	16314.4	256	23.47	28.94	-5.47	4432.35	158	23	32.09	-9.09	54495.8	310	22.65	31.96	-9.31	63473
345	29	34.78	-5.78	5494.82	156	23.85	34.34	-10.49	143815	138	25.46	32.96	-7.5	18101.9	119	24.03	33.64	-9.61	78144.5	239	24.66	30.05	-5.39	4193.26	185	26.22	34.7	-8.48	35705.4	319	25	31.26	-6.26	7663.86	272	23.73	31.49	-7.76	21676.7	162	23.77	32.97	-9.2	58813.4	312	28.88	31.05	-2.17	450.023
346	27.21	35.74	-8.53	36964.6	157	23.5	Undetermined	#VALUE!	#VALUE!	140	24.64	33.1	-8.46	35213.9	133	24.29	31.82	-7.53	18482.3	261	24.33	30.22	-5.89	5930.16	197	27.04	31.4	-4.36	2053.48	350	25.71	30.05	-4.34	2025.21	277	23.07	32.04	-8.97	50146.3	169	23.68	32.69	-9.01	51556.1	322	23.96	32.08	-8.12	27820.4
347	26.25	32.94	-6.69	10325	205	25.75	34.29	-8.54	37221.7	141	23.2	32.34	-9.14	56417.5	137	22.93	29.81	-6.88	11778.4	262	24.18	29.56	-5.38	4164.29	221	25.31	32.67	-7.36	16427.9	372	24.09	33.17	-9.08	54119.3	280	23.12	31.16	-8.04	26319.7	170	24.18	32.43	-8.25	30443.7	331	28.73	31.15	-2.42	535.171
348	29.92	32.42	-2.5	565.685	206	24.54	35.89	-11.35	261030	142	23.41	33.07	-9.66	80900.2	139	22.58	30.1	-7.52	18354.6	274	23.32	31.75	-8.43	34489.2	260	Undetermined	29.75	#VALUE!	#VALUE!	460	23.43	28.17	-4.74	2672.28	300	26.5	31.78	-5.28	3885.42	243	Undetermined	33.52	#VALUE!	#VALUE!	335	28.65	33.36	-4.71	2617.29
46	21.63	35.07	-13.44	1.11133e+06	208	25.83	43.59	-17.76	2.21969e+07	143	22.38	33.55	-11.17	230412	144	21.96	32.72	-10.76	173413	329	25.72	33.33	-7.61	19536.1	324	29.44	33.51	-4.07	1679.55	462	23.29	31.55	-8.26	30655.5	302	25.06	32.33	-7.27	15434.3	245	25.57	33.61	-8.04	26319.7	382	27.08	33.13	-6.05	6625.7
47	22.6	34.77	-12.17	460824	211	22.46	41.72	-19.26	6.27824e+07	146	22.82	33.66	-10.84	183301	145	22.68	32.86	-10.18	116007	333	32.17	31.83	0.34	79.0041	364	23.44	Undetermined	#VALUE!	#VALUE!	464	22.15	31.05	-8.9	47771.3	313	23.87	28.63	-4.76	2709.58	257	23.88	31.22	-7.34	16201.7	403	26.29	29.35	-3.06	833.973
65	21.61	33.23	-11.62	314752	212	23.94	33.38	-9.44	69458.1	147	23.05	33.66	-10.61	156289	250	24.2	33	-8.8	44572.2	344	32.87	33.11	-0.24	118.099	366	23.9	38.13	-14.23	1.92157e+06	468	21.72	30.78	-9.06	53374.2	317	23.95	28.16	-4.21	1850.7	258	23.8	32.04	-8.24	30233.4	438	31.02	31.9	-0.88	184.038
433	31.01	26.52	4.49	4.45016	278	23.62	35.69	-12.07	429964	148	22.71	33.11	-10.4	135118	253	24.42	33.77	-9.35	65257.5	353	27.2	37.23	-10.03	104552	389	24.22	29.82	-5.6	4850.29	472	22.07	30.44	-8.37	33084.2	334	26.6	31.54	-4.94	3069.65	269	22.81	30.89	-8.08	27059.7
434	31.09	36.67	-5.58	4783.52	233	21.38	34.11	-12.73	679379	149	23.31	34.04	-10.73	169845	188	24.36	33.11	-8.75	43053.9	358	25.95	35.06	-9.11	55256.5	390	23.35	31.46	-8.11	27628.2	476	20.96	33.1	-12.14	451340	338	28.44	30.57	-2.13	437.717	281	23.94	28.91	-4.97	3134.14
435	33.01	38.33	-5.32	3994.66	234	22.65	35.37	-12.72	674686	150	23.58	34.15	-10.57	152015	189	27.71	33.63	-5.92	6054.77																340	23.86	31.5	-7.64	19946.6	282	24.67	31.13	-6.46	8803.47
478	22.57	35.69	-13.12	890253	99	31.22	38.85	-7.63	19808.8	151	23.97	34	-10.03	104552	204	26.8	35.61	-8.81	44882.2																426	22.59	31.5	-8.91	48103.6	283	23.14	31.2	-8.06	26687.1
479	22.93	33.94	-11.01	206224	402	23.65	34.02	-10.37	132337												193 MISS					55 MISS
480	21.93	33.47	-11.54	297774	404	23.65	34.84	-11.19	233628																	60 MISS
482	21.39	29.82	-8.43	34489.2	405	24.65	36.63	-11.98	403961
483	23.08	33.78	-10.7	166349	409	25.42	38.22	-12.8	713155
484	21.4	31	-9.6	77604.7	411	25.83	35.54	-9.71	83753.2
485	21.85	33.49	-11.64	319146	413	25.37	37.44	-12.07	429964
486	23.73	32.34	-8.61	39072.2	417	25.66	37.48	-11.82	361555
161	21.33	34.94	-13.61	1.25031e+06	235	23.2	42.52	-19.32	6.54485e+07
						97 MISS
[truncated: 15 more columns]

## Sheet: RT_results_IL15
IL15 SHEET
	control					TN					EVR SIT					ETR SIT					SVR SIT RES					SVR SIT N-RES					RVR PEG					ETR PEG					SVR PEG RES					SVR PEG N-RES
SN.	GAP	IL15			SN.	GAP	IL15			SN.	GAP	IL15			SN.	GAP	IL15			SN.	GAP	IL15			SN.	GAP	IL15			SN.	GAP	IL15			SN.	GAP	IL15			SN.	GAP	IL15			SN.	GAP	IL15
70	24.65	28.17	-3.52	1147.16	276	23.62	27.1	-3.48	1115.79	40	24.42	28.77	-4.35	2039.3	44	21.48	27.32	-5.84	5728.16	103	24.19	27.15	-2.96	778.124	52	22.6	29.23	-6.63	9904.42	24	23.97	30.08	-6.11	6907.06	78	21.5	27.41	-5.91	6012.95	76	21.85	26.99	-5.14	3526.1	17	22.69	29.17	-6.48	8926.36
71	24.65	29.04	-4.39	2096.63	273	22.55	27.06	-4.51	2278.48	41	22.27	28.83	-6.56	9435.32	45	21.38	28.67	-7.29	15649.8	266_1	27.15	30.3	-3.15	887.656	209	24.11	28.67	-4.56	2358.83	61	23.19	29.37	-6.18	7250.46	79	22.75	27.95	-5.2	3675.83	82	23.18	28.43	-5.25	3805.46	52	21.28	28.88	-7.6	19401.2
72	23.71	28	-4.29	1956.22	265	23.2	28.59	-5.39	4193.26	49	21.58	28.95	-7.37	16542.1	48	21.95	28.94	-6.99	12711.6	237	25.12	29.83	-4.71	2617.29	298	29.47	32.95	-3.48	1115.79	67	21.83	28.19	-6.36	8213.93	84	23.11	34.63	-11.52	293674	92	26.76	32.94	-6.18	7250.46	62	23.01	36.81	-13.8	1.42631e+06
73	22.1	27.26	-5.16	3575.32	102	22.94	27.45	-4.51	2278.48	57	21.72	28.52	-6.8	11143	50	21.79	28.89	-7.1	13718.7	194	23.32	27.51	-4.19	1825.22	391	23.72	27.5	-3.78	1373.7	77	21.45	27.06	-5.61	4884.03	100	24.38	29.03	-4.65	2510.67	96	23.3	29.15	-5.85	5768	408	27.73	32.25	-4.52	2294.33
75	22.13	27.58	-5.45	4371.33	107	25.47	30.13	-4.66	2528.13	113	23.4	27.55	-4.15	1775.31	54	20.62	28.32	-7.7	20793.7	207	29.97	31.05	-1.08	211.404	122	29.82	38.05	-8.23	30024.6	111	23.36	27.26	-3.9	1492.85	66	22.03	28.66	-6.63	9904.42	108	24.23	29.05	-4.82	2824.65	167	24.18	28.37	-4.19	1825.22
291	27.65	31.59	-3.94	1534.82	110	25.95	30.26	-4.31	1983.53	115	24.21	29.72	-5.51	4556.96	58	21.08	28.93	-7.85	23072	214	26.4	31.24	-4.84	2864.08	130	23.18	30.47	-7.29	15649.8	121	22.58	26.69	-4.11	1726.77	240	27.82	31.53	-3.71	1308.64	112	23.64	27.33	-3.69	1290.63	213	30.04	31.26	-1.22	232.947
292	27.98	31.68	-3.7	1299.6	114	23.52	27.55	-4.03	1633.62	120	22.46	26.24	-3.78	1373.7	210	29.37	31.05	-1.68	320.428	223	25.62	29.1	-3.48	1115.79	172	25.3	29.17	-3.87	1462.13	165	22.72	27.03	-4.31	1983.53	242	31.34	27.35	3.99	6.29347	123	22.66	27.15	-4.49	2247.11	308	26.99	30.66	-3.67	1272.86
293	23.72	28.24	-4.52	2294.33	127	22.7	26.07	-3.37	1033.88	134	22.84	28.49	-5.65	5021.34	215	26.69	28.92	-2.23	469.134	224	26.16	28.79	-2.63	619.026	179	25.55	28.88	-3.33	1005.61	249	25.63	29.18	-3.55	1171.27	246	25.07	29.4	-4.33	2011.22	343	28.83	34.07	-5.24	3779.18	309	22.8	33.96	-11.16	228820
294	23.34	28.93	-5.59	4816.79	131	24.37	29.55	-5.18	3625.23	135	24.15	27.82	-3.67	1272.86	118	23.35	28	-4.65	2510.67	236	24.88	28.23	-3.35	1019.65	183	27.33	30.26	-2.93	762.11	299	23.45	35	-11.55	299845	256	23.47	33.17	-9.7	83174.6	158	23	28.58	-5.58	4783.52	310	22.65	27.61	-4.96	3112.5
345	29	31.94	-2.94	767.411	156	23.85	29.54	-5.69	5162.51	138	25.46	29.38	-3.92	1513.69	119	24.03	29.61	-5.58	4783.52	239	24.66	27.5	-2.84	716.02	185	26.22	29.1	-2.88	736.15	319	25	Undetermined	#VALUE!	#VALUE!	272	23.73	27.01	-3.28	971.356	162	23.77	28.79	-5.02	3244.67	312	28.88	29.68	-0.8	174.11
346	27.21	31.15	-3.94	1534.82	157	23.5	30.74	-7.24	15116.7	140	24.64	28.52	-3.88	1472.3	133	24.29	28.07	-3.78	1373.7	261	24.33	28.15	-3.82	1412.32	197	27.04	32.57	-5.53	4620.57	350	25.71	Undetermined	#VALUE!	#VALUE!	277	23.07	26.31	-3.24	944.794	169	23.68	28.76	-5.08	3382.46	322	23.96	29.3	-5.34	4050.42
347	26.25	29.62	-3.37	1033.88	205	25.75	29.15	-3.4	1055.61	141	23.2	27.93	-4.73	2653.82	137	22.93	27.48	-4.55	2342.54	262	24.18	28.54	-4.36	2053.48	221	25.31	29.89	-4.58	2391.76	372	24.09	39.1	-15.01	3.29959e+06	280	23.12	27.49	-4.37	2067.76	170	24.18	33.11	-8.93	48775.1	331	28.73	30.44	-1.71	327.161
348	29.92	33.48	-3.56	1179.42	206	24.54	29.63	-5.09	3405.98	142	23.41	27.6	-4.19	1825.22	139	22.58	26.97	-4.39	2096.63	274	23.32	26.4	-3.08	845.614	260	Undetermined	28.24	#VALUE!	#VALUE!	460	23.43	28.64	-5.21	3701.4	300	26.5	30.39	-3.89	1482.54	243	Undetermined	27.68	#VALUE!	#VALUE!	335	28.65	31.27	-2.62	614.75
46	21.63	27.88	-6.25	7610.93	208	25.83	30.58	-4.75	2690.87	143	22.38	26.8	-4.42	2140.68	144	21.96	27.14	-5.18	3625.23	329	25.72	29.02	-3.3	984.916	324	29.44	32.29	-2.85	721	462	23.29	27.9	-4.61	2442.01	302	25.06	28.8	-3.74	1336.14	245	25.57	27.97	-2.4	527.803	382	27.08	29.11	-2.03	408.405
47	22.6	27.49	-4.89	2965.08	211	22.46	27.14	-4.68	2563.42	146	22.82	27.84	-5.02	3244.67	145	22.68	26.41	-3.73	1326.91	333	32.17	26.48	5.69	1.93704	364	23.44	28.21	-4.77	2728.43	464	22.15	28.05	-5.9	5971.41	313	23.87	28.87	-5	3200	257	23.88	28.15	-4.27	1929.29	403	26.29	28	-1.71	327.161
65	21.61	28.02	-6.41	8503.59	212	23.94	28.29	-4.35	2039.3	147	23.05	27.63	-4.58	2391.76	250	24.2	27.48	-3.28	971.356	344	32.87	31.21	1.66	31.6439	366	23.9	27.16	-3.26	957.983	468	21.72	32.95	-11.23	240197	317	23.95	29.6	-5.65	5021.34	258	23.8	27.64	-3.84	1432.04	438	31.02	29.97	1.05	48.2968
433	31.01	32.35	-1.34	253.151	278	23.62	28.15	-4.53	2310.29	148	22.71	26.65	-3.94	1534.82	253	24.42	27.51	-3.09	851.496	353	27.2	33.42	-6.22	7454.29	389	24.22	29.14	-4.92	3027.38	472	22.07	26.78	-4.71	2617.29	334	26.6	29.63	-3.03	816.81	269	22.81	31.99	-9.18	58003.7
434	31.09	33.04	-1.95	386.375	233	21.38	27.37	-5.99	6355.79	149	23.31	27.49	-4.18	1812.61	188	24.36	26.43	-2.07	419.887	358	25.95	29.95	-4	1600	390	23.35	27.55	-4.2	1837.92	476	20.96	27.73	-6.77	10913.7	338	28.44	29.24	-0.8	174.11	281	23.94	35.45	-11.51	291645
435	33.01	34.26	-1.25	237.841	234	22.65	28.05	-5.4	4222.43	150	23.58	27.47	-3.89	1482.54	189	27.71	31.17	-3.46	1100.43																340	23.86	27.78	-3.92	1513.69	282	24.67	27.83	-3.16	893.83
478	22.57	27.89	-5.32	3994.66	99	31.22	32.05	-0.83	177.769	151	23.97	27.92	-3.95	1545.5	204	26.8	30.13	-3.33	1005.61		125 MISS					60 MISS									426	22.59	29.39	-6.8	11143	283	23.14	26.82	-3.68	1281.71
479	22.93	27.61	-4.68	2563.42	402	23.65	26.7	-3.05	828.212												193 MISS
480	21.93	26.89	-4.96	3112.5	404	23.65	27.24	-3.59	1204.2
482	21.39	26.22	-4.83	2844.3	405	24.65	25.44	-0.79	172.907
483	23.08	29.66	-6.58	9567.04	409	25.42	30.12	-4.7	2599.21
484	21.4	26.46	-5.06	3335.89	411	25.83	30.15	-4.32	1997.33
485	21.85	26.65	-4.8	2785.76	413	25.37	33.76	-8.39	33546.1
486	23.73	27.59	-3.86	1452.03	417	25.66	27.82	-2.16	446.915
161	21.33	27.01	-5.68	5126.85	235	23.2	30.2	-7	12800
[truncated: 15 more columns]

## Sheet: RT_results_IL27
IL27 SHEET
	control					TN					EVR SIT					ETR SIT					SVR SIT RES					SVR SIT N-RES					RVR PEG					ETR PEG					SVR PEG RES					SVR PEG N-RES
SN.	GAP	IL27			SN.	GAP	IL27			SN.	GAP	IL27			SN.	GAP	IL27			SN.	GAP	IL27			SN.	GAP	IL27			SN.	GAP	IL27			SN.	GAP	IL27			SN.	GAP	IL27			SN.	GAP	IL27
70	24.65	34.5	-9.85	92288	276	23.62	31.48	-7.86	23232.5	40	24.42	32.98	-8.56	37741.3	44	21.48	29.46	-7.98	25247.6	103	24.19	33.65	-9.46	70427.7	52	22.6	34.58	-11.98	403961	24	23.97	33.62	-9.65	80341.4	78	21.5	31.45	-9.95	98911.9	76	21.85	31.32	-9.47	70917.6	17	22.69	35.04	-12.35	522060
71	24.65	35.23	-10.58	153073	273	22.55	33.5	-10.95	197824	41	22.27	32.55	-10.28	124334	45	21.38	32.99	-11.61	312578	266_1	27.15	37.78	-10.63	158471	209	24.11	30.19	-6.08	6764.92	61	23.19	Undetermined	#VALUE!	#VALUE!	79	22.75	30.19	-7.44	17364.5	82	23.18	32.13	-8.95	49455.9	52	21.28	35.02	-13.74	1.36821e+06
72	23.71	34.02	-10.31	126946	265	23.2	32.32	-9.12	55640.8	49	21.58	30.85	-9.27	61737.4	48	21.95	31.53	-9.58	76536.3	237	25.12	34.8	-9.68	82029.6	298	29.47	47.36	-17.89	2.429e+07	67	21.83	29.67	-7.84	22912.6	84	23.11	32.81	-9.7	83174.6	92	26.76	19.36	7.4	0.592077	62	23.01	Undetermined	#VALUE!	#VALUE!
73	22.1	32.34	-10.24	120934	102	22.94	31.62	-8.68	41014.8	57	21.72	32.4	-10.68	164059	50	21.79	30.63	-8.84	45825.3	194	23.32	30.23	-6.91	12025.9	391	23.72	30.58	-6.86	11616.2	77	21.45	29.26	-7.81	22441.1	100	24.38	35.67	-11.29	250397	96	23.3	30.64	-7.34	16201.7	408	27.73	33.86	-6.13	7003.48
75	22.13	32.63	-10.5	144815	107	25.47	44.23	-18.76	4.43938e+07	113	23.4	30.32	-6.92	12109.5	54	20.62	31.21	-10.59	154137	207	29.97	32.85	-2.88	736.15	122	29.82	33.75	-3.93	1524.22	111	23.36	34.15	-10.79	177057	66	22.03	33.92	-11.89	379530	108	24.23	35.41	-11.18	232015	167	24.18	32.98	-8.8	44572.2
291	27.65	37.79	-10.14	112835	110	25.95	34.07	-8.12	27820.4	115	24.21	31.26	-7.05	13251.4	58	21.08	29.39	-8.31	31736.5	214	26.4	32.32	-5.92	6054.77	130	23.18	34.4	-11.22	238537	121	22.58	33.95	-11.37	264674	240	27.82	34.77	-6.95	12364	112	23.64	32.21	-8.57	38003.8	213	30.04	35.95	-5.91	6012.95
292	27.98	36.02	-8.04	26319.7	114	23.52	31.14	-7.62	19672	120	22.46	29.25	-6.79	11066.1	210	29.37	34.44	-5.07	3359.09	223	25.62	31.5	-5.88	5889.2	172	25.3	32.74	-7.44	17364.5	165	22.72	Undetermined	#VALUE!	#VALUE!	242	31.34	30.48	0.86	55.0953	123	22.66	32.18	-9.52	73418.5	308	26.99	36.18	-9.19	58407.1
293	23.72	30.26	-6.54	9305.42	127	22.7	30.74	-8.04	26319.7	134	22.84	32.13	-9.29	62599.2	215	26.69	34.67	-7.98	25247.6	224	26.16	33.31	-7.15	14202.5	179	25.55	34.07	-8.52	36709.3	249	25.63	32.53	-6.9	11942.8	246	25.07	29.49	-4.42	2140.68	343	28.83	39.69	-10.86	185860	309	22.8	32.37	-9.57	76007.6
294	23.34	39.79	-16.45	8.95248e+06	131	24.37	32.69	-8.32	31957.3	135	24.15	32.66	-8.51	36455.7	118	23.35	32.36	-9.01	51556.1	236	24.88	32.81	-7.93	24387.5	183	27.33	37.27	-9.94	98228.6	299	23.45	22.76	0.69	61.9854	256	23.47	30.26	-6.79	11066.1	158	23	32.91	-9.91	96207.1	310	22.65	30.83	-8.18	29001.8
345	29	33.76	-4.76	2709.58	156	23.85	33.89	-10.04	105279	138	25.46	33.57	-8.11	27628.2	119	24.03	32.44	-8.41	34014.4	239	24.66	32.82	-8.16	28602.6	185	26.22	36.17	-9.95	98911.9	319	25	32.22	-7.22	14908.6	272	23.73	32.28	-8.55	37480.6	162	23.77	32.62	-8.85	46144	312	28.88	32.11	-3.23	938.268
346	27.21	38.14	-10.93	195100	157	23.5	34.38	-10.88	188454	140	24.64	33.69	-9.05	53005.6	133	24.29	31.51	-7.22	14908.6	261	24.33	32.48	-8.15	28405	197	27.04	34.29	-7.25	15221.9	350	25.71	35.5	-9.79	88528.6	277	23.07	30.11	-7.04	13159.9	169	23.68	33.13	-9.45	69941.3	322	23.96	34.04	-10.08	108239
347	26.25	36.59	-10.34	129613	205	25.75	33.42	-7.67	20365.7	141	23.2	32.11	-8.91	48103.6	137	22.93	30.21	-7.28	15541.7	262	24.18	32.8	-8.62	39344	221	25.31	34.4	-9.09	54495.8	372	24.09	30.62	-6.53	9241.15	280	23.12	30.79	-7.67	20365.7	170	24.18	34.54	-10.36	131423	331	28.73	35.56	-6.83	11377.2
348	29.92	37.87	-7.95	24728	206	24.54	31.53	-6.99	12711.6	142	23.41	31.04	-7.63	19808.8	139	22.58	32.32	-9.74	85513	274	23.32	33.42	-10.1	109750	260	Undetermined	32.41	#VALUE!	#VALUE!	460	23.43	33.61	-10.18	116007	300	26.5	31.11	-4.61	2442.01	243	Undetermined	34.46	#VALUE!	#VALUE!	335	28.65	37.2	-8.55	37480.6
46	21.63	33.58	-11.95	395648	208	25.83	34.85	-9.02	51914.7	143	22.38	29.49	-7.11	13814.1	144	21.96	31.69	-9.73	84922.3	329	25.72	32.25	-6.53	9241.15	324	29.44	32.4	-2.96	778.124	462	23.29	32.22	-8.93	48775.1	302	25.06	Undetermined	#VALUE!	#VALUE!	245	25.57	33.72	-8.15	28405	382	27.08	Undetermined	#VALUE!	#VALUE!
47	22.6	33.74	-11.14	225670	211	22.46	31.22	-8.76	43353.4	146	22.82	30.56	-7.74	21378.3	145	22.68	30.49	-7.81	22441.1	333	32.17	34.34	-2.17	450.023	364	23.44	33.4	-9.96	99599.9	464	22.15	31.39	-9.24	60466.8	313	23.87	39.9	-16.03	6.69131e+06	257	23.88	33.13	-9.25	60887.4	403	26.29	36.5	-10.21	118445
65	21.61	31.76	-10.15	113620	212	23.94	31.46	-7.52	18354.6	147	23.05	29.22	-6.17	7200.37	250	24.2	29.33	-5.13	3501.74	344	32.87	36.53	-3.66	1264.07	366	23.9	32.15	-8.25	30443.7	468	21.72	31.25	-9.53	73929.2	317	23.95	32.16	-8.21	29611.2	258	23.8	32.47	-8.67	40731.5	438	31.02	37.06	-6.04	6579.93
433	31.01	Undetermined	#VALUE!	#VALUE!	278	23.62	34.13	-10.51	145823	148	22.71	28.48	-5.77	5456.86	253	24.42	29.79	-5.37	4135.53	353	27.2	36.64	-9.44	69458.1	389	24.22	32.22	-8	25600	472	22.07	27.69	-5.62	4918	334	26.6	30.91	-4.31	1983.53	269	22.81	32.56	-9.75	86107.8
434	31.09	38.88	-7.79	22132.2	233	21.38	30.28	-8.9	47771.3	149	23.31	29.37	-6.06	6671.78	188	24.36	29.98	-5.62	4918	358	25.95	33.97	-8.02	25957.4	390	23.35	33.75	-10.4	135118	476	20.96	31.76	-10.8	178289	338	28.44	31.45	-3.01	805.564	281	23.94	32.38	-8.44	34729.1
435	33.01	32.82	0.19	87.6606	234	22.65	33.55	-10.9	191085	150	23.58	30.44	-6.86	11616.2	189	27.71	34.91	-7.2	14703.3																340	23.86	19.81	4.05	6.0371	282	24.67	33.28	-8.61	39072.2
478	22.57	Undetermined	#VALUE!	#VALUE!	99	31.22	38.25	-7.03	13069	151	23.97	31.45	-7.48	17852.7	204	26.8	35.31	-8.51	36455.7		125 MISS														426	22.59	33.1	-10.51	145823	283	23.14	35	-11.86	371720
479	22.93	32.47	-9.54	74443.4	402	23.65	34.15	-10.5	144815												193 MISS
480	21.93	31.98	-10.05	106011	404	23.65	33.76	-10.11	110513
482	21.39	31.96	-10.57	152015	405	24.65	34.19	-9.54	74443.4																INTERPRET LOW Ct RESULTS OF THIS BOX WITH CAUTION						from sample 52 to sample 96
483	23.08	31.15	-8.07	26872.7	409	25.42	32.5	-7.08	13529.8
484	21.4	33.12	-11.72	337343	411	25.83	31.72	-5.89	5930.16
485	21.85	31.79	-9.94	98228.6	413	25.37	37.02	-11.65	321366
486	23.73	32.48	-8.75	43053.9	417	25.66	31.11	-5.45	4371.33
161	21.33	31.81	-10.48	142822	235	23.2	34.83	-11.63	316941
[truncated: 15 more columns]

## Sheet: Sheet1
																									SVR SIT RES					SVR SIT N-RES					RVR PEG					ETR PEG					SVR PEG RES
																																			1	2	3	4	5	6	7	8	9	10	11	12	13	14	15
																																			control	TN	EVRSIT	ETRSIT	SVR SIT RES	SVR SIT N-RES	RVR PEG	ETR PEG	SVR PEG RES	SVR PEG N-RES	RVR PEG	ETR PEG	SVR PEG RES	SVR PEG N-RES	RVR SOFO
[truncated: 4 more columns]

## Sheet: FAM
	control	TN	EVR SIT	ETR SIT	SVR SIT RES	SVR SIT N-RES	RVR PEG	ETR PEG	SVR PEG RES	SVR PEG N-RES	RVR SOFO	ETR SOFO	SVR SOFO
434			61.9854	33.6808		4.54366	75.7858	1.08964	126.576		53.9614		239.496
433		95.9264	117.283	64.6176	85.8565	87.0551	234.567	51.0506	133.793		88.2703	163.58
435		114.87	141.421	72.6986	163.58	102.101	275.108	53.2185	186.607	62.8507	114.87	179.005
293	86.4537	120.581	169.349	83.5088	191.853	142.405	278.949	105.702	195.884	75.2623	132.869	194.531
70	107.177	135.66	176.541	93.3033	193.187	150.525	386.375	151.572	217.347	75.7858	190.528	204.202
345	165.864	149.485	177.769	123.971	280.889	161.328	465.893	190.528	256.685	136.604	194.531	465.893
346	167.018	169.349	189.212	134.723	288.786	164.718	469.134	211.404	262.079	142.405	263.902	465.893
291	176.541	172.907	189.212	158.008	290.795	184.038	472.397	217.347	265.737	214.355	277.022	492.458
292	193.187	175.321	284.81	256.685	292.817	242.839	475.683	322.657	322.657	218.859	286.791	677.396
71	249.666	204.202	322.657	275.108	416.986	324.901	478.991	365.533	355.537	358.01	309.513	746.426
348	251.403	221.914	373.213	386.375	524.157	389.062	535.171	425.748	411.246	368.075	381.055	800
47	262.079	298.97	389.062	419.887	554.044	450.023	614.75	440.762	440.762	405.584	419.887	5649.3
486	290.795	305.252	440.762	509.824	805.564	489.056	751.618	542.642	475.683	964.646	428.709
479	305.252	307.375	668.07	569.62	822.491	489.056	900.047	573.582	581.589	1281.71	431.691
46	360.5	324.901	783.536	569.62	998.664	495.883	906.307	610.504	778.124	2278.48	502.805
65	378.423	353.081	925.351	772.749	1195.88	538.893	957.983	623.332	918.959		509.824
347	383.706	383.706	1055.61	851.496	1567.07	918.959	1272.86	691.63			1691.23
75	386.375	408.405		1264.07	1763.05	1412.32		711.074
478	408.405	422.807		1392.88				869.388
72	443.828	450.023		1691.23				1139.24
294	456.305	453.154
73	509.824	459.479
484	516.941	619.026
480	565.685	636.429
483	602.099	863.383
161	726.015	957.983
482	869.388	1100.43
485	1092.83

## Sheet: IL7
	172.907	1115.79	2459	2231.59	118.099	57.8344	2096.63	12.2428	1041.07	113.288	129.235	5.79118	4164.29
	212.874	1171.27	3858.59	2766.52	237.841	176.541	2425.15	360.5	1942.71	171.713	277.022	378.423
	294.854	4193.26	4986.65	3335.89	405.584	557.897	4164.29	1139.24	2011.22	175.321	535.171	1556.25
	324.901	5688.59	5419.17	4620.57	978.112	2011.22	5971.41	3405.98	3091	286.791	711.074	1800.09
	619.026	5768	5649.3	5234.57	1055.61	2864.08	8742.66	4685.07	4341.13	731.065	731.065	4717.66
	640.856	6907.06	8562.74	7200.37	1179.42	4281.37	9700.59	4783.52	7300.89	869.388	912.611	5649.3
	1656.42	8100.84	9370.15	7300.89	1837.92	5126.85	12025.9	5571.52	8988.45	978.112	3312.85	7610.93
	1679.55	8213.93	9904.42	8864.7	4281.37	6311.89	12536.6	5688.59	9305.42	1392.88	3477.55	7610.93
	1812.61	8503.59	9973.31	9904.42	4620.57	6489.34	12711.6	6718.19	9567.04	1863.57	3701.4	8742.66
	2231.59	9177.31	10042.7	10469.1	4750.48	6579.93	14500.9	7351.67	11860.3	14400.7	3805.46	9305.42
	4525.48	10615.3	12193.8	12536.6	5270.98	6625.7	22286.1	8622.29	14400.7	19134.1	6355.79	13529.8
	11377.2	10689.1	14007	12711.6	5307.65	7824.9	24900	9050.97	15758.6	21676.7	6534.48	18227.8
	11536	11616.2	16427.9	13910.2	5610.28	9113.92	28208.8	11536	16657.2	22286.1	7351.67	19401.2
	12889	11860.3	16889.7	20650	7250.46	13159.9	33084.2	12450	18740.3	25600	7989.32	27059.7
	16773	12025.9	20938.3	42167.9	8444.85	13623.9	37741.3	15012.3	30233.4	35705.4	8622.29	41300.1
	17485.3	15758.6	23072	50846.3	8803.47	16314.4	48103.6	20507.4	32628.8	83753.2	9567.04
	19001.9	16089.8	24051.8	57205.1	9113.92	23232.5	114410	21979.3	34489.2		15649.8
	19401.2	18740.3	50846.3	79786.5	13159.9	41300.1	135118	31083.4	35953.8		20650
	20938.3	20365.7	68978.4	87917.1	13623.9	50846.3		40450.1	68501.9		29611.2
	24219.1	24900	102400	100293		#VALUE!		76007.6	#VALUE!		31517.3
	24728	28801.5
	25247.6	38802.3
	26502.8	42167.9
	33084.2	42167.9
	33546.1	48775.1
	47441.3	54495.8
	55256.5	68028.7
	67092.1	148887

## Sheet: IL11
	4.45016	19808.8	18101.9	2599.21	79.0041	475.683	2025.21		459.479	184.038	350.642	1.88407	155209
	565.685	37221.7	33084.2	6054.77	118.099	1373.7	2672.28	36.6021	3134.14	221.914	762.11	5494.82
	3994.66	69458.1	35213.9	11778.4	602.099	1679.55	6907.06	161.328	4850.29	450.023	998.664	7101.24
	4783.52	83753.2	56417.5	13529.8	4164.29	2053.48	6907.06	437.717	8803.47	535.171	1062.95	7717.17
	5494.82	109750	69941.3	15868.3	4193.26	2310.29	7663.86	1850.7	16201.7	833.973	1100.43	7934.13
	10325	112056	80900.2	18354.6	5307.65	3779.18	16314.4	2709.58	26319.7	1714.84	2170.57	8100.84
	22441.1	132337	93576.3	18482.3	5930.16	4850.29	23885.6	3069.65	26687.1	2617.29	2728.43	18354.6
	30443.7	143815	104552	30233.4	11778.4	16427.9	30655.5	3885.42	27059.7	4135.53	3382.46	28801.5
	34489.2	144815	135118	32179.5	12278.6	20793.7	33084.2	4222.43	30233.4	6625.7	5808.12	36203.9
	36964.6	161800	152015	43053.9	14104.4	26687.1	33084.2	4432.35	30443.7	23885.6	8803.47	37480.6
	39072.2	233628	156289	44572.2	19536.1	27628.2	39344	4588.66	34489.2	24900	11536	40450.1
	77604.7	261030	167506	44882.2	33546.1	35705.4	40450.1	15434.3	39344	27820.4	12109.5	52275.8
	115206	281711	169845	65257.5	34489.2	38534.3	43654.9	18610.8	51556.1	44882.2	14104.4	52275.8
	119269	361555	183301	74961.2	38802.3	57205.1	47771.3	19946.6	54495.8	62166.8	22286.1	65711.4
	141835	403961	185860	78144.5	39072.2	143815	53374.2	21676.7	58813.4	63473	25423.2
	159573	429964	230412	116007	55256.5	1.92157e+06	54119.3	22754.4	74443.4	172216	26872.7
	166349	429964	255658	130515	104552		325852	26319.7	96876.3		33314.4
	187153	500793	281711	161800	129613		451340	34729.1			38802.3
	206224	540470	291645	173413				48103.6			72911.4
	297774	638292	332699	435966				50146.3
	314752	674686
	319146	679379
	460824	713155
	477075	3.73805e+06
	890253
	1.11133e+06
	1.1747e+06
	1.25031e+06

## Sheet: IL15
	237.841	172.907	1272.86	320.428	1.93704	721	1171.27	6.29347	527.803	48.2968	201.391	581.589	1726.77
	253.151	177.769	1373.7	419.887	31.6439	736.15	1492.85	174.11	893.83	174.11	419.887	589.708
	386.375	446.915	1472.3	469.134	211.404	762.11	1726.77	816.81	1281.71	232.947	478.991	833.973
	767.411	828.212	1482.54	851.496	619.026	957.983	1983.53	944.794	1290.63	327.161	627.667	875.435
	1033.88	1033.88	1513.69	971.356	716.02	1005.61	2442.01	971.356	1432.04	327.161	767.411	1131.37
	1147.16	1055.61	1534.82	1005.61	778.124	1115.79	2617.29	1308.64	1929.29	408.405	938.268	1545.5
	1179.42	1115.79	1545.5	1100.43	845.614	1373.7	3701.4	1336.14	2247.11	614.75	1012.61	2326.36
	1299.6	1204.2	1775.31	1326.91	887.656	1462.13	4884.03	1482.54	2824.65	1272.86	1055.61	2358.83
	1452.03	1633.62	1812.61	1373.7	984.916	1837.92	5971.41	1513.69	3244.67	1825.22	1264.07	3289.96
	1534.82	1983.53	1825.22	2096.63	1019.65	2358.83	6907.06	2011.22	3382.46	2294.33	1317.75	4341.13
	1534.82	1997.33	2039.3	2342.54	1115.79	2391.76	7250.46	2067.76	3526.1	3112.5	1402.57	6489.34
	1956.22	2039.3	2140.68	2510.67	1412.32	2728.43	8213.93	2510.67	3779.18	4050.42	1611.13	158471
	2096.63	2278.48	2391.76	3625.23	1600	3027.38	10913.7	3200	3805.46	8926.36	1763.05	361555
	2294.33	2278.48	2653.82	4783.52	1825.22	4620.57	240197	3675.83	4783.52	19401.2	2025.21	#VALUE!
	2563.42	2310.29	3244.67	5728.16	2053.48	9904.42	299845	5021.34	5768	228820	2125.9
	2785.76	2528.13	4556.96	12711.6	2617.29	15649.8	3.29959e+06	6012.95	7250.46	1.42631e+06	2278.48
	2844.3	2563.42	5021.34	13718.7	2864.08	30024.6	#VALUE!	9904.42	48775.1		2599.21
	2965.08	2599.21	9435.32	15649.8	7454.29	#VALUE!	#VALUE!	11143	58003.7		3650.44
	3112.5	2690.87	11143	20793.7				83174.6	291645		4401.73
	3335.89	3405.98	16542.1	23072				293674	#VALUE!		5768
	3575.32	3625.23
	3994.66	4193.26
	4371.33	4222.43
	4816.79	5162.51
	5126.85	6355.79
	7610.93	12800
	8503.59	15116.7
	9567.04	33546.1

[truncated: 1 more sheets: IL27]
